# Supplementary material for: Making Drug Approval Decisions in the Face of Uncertainty: Cumulative Evidence versus Value of Information
Source: Med Decis Making. 2024 Jun 3;44(5):512–28. doi: 10.1177/0272989X241255047 (PMC11283736; doi:10.1177/0272989X241255047)
Supplement: sj-xlsx-2-mdm-10.1177_0272989X241255047 – Supplemental material for Making Drug Approval Decisions in the Face of Uncertainty: Cumulative Evidence versus Value of Information [file sj-xlsx-2-mdm-10.1177_0272989X241255047.xlsx]

## Sheet: cohort
Treatment	Country	Param	Unit	Unit_amount	Med	Lo_alpha	Hi_beta	Distribution	Assumption	source	description	remarks_and_questions
usual_care	USA	n_age	years	1	72.0	58	82	Lognormal		https://www.bmj.com/content/bmj/369/bmj.m1985.full.pdf	Mean age of the population upon which transition probabilities are based. Based on a Multicenter observational cohort in the UK.
usual_care	USA	c_D	dollars	2020USD	0			NA	No cost associated with dying	N/A	No costs are assigned to the dead state
usual_care	USA	c_Hospital	dollars	2020USD, per day	2570	1371	3552	Triangular		https://www.kff.org/health-costs/state-indicator/expenses-per-inpatient-day/?currentTimeframe=0&sortModel=%7B%22colId%22:%22Location%22,%22sort%22:%22asc%22%7D	Hospital adjusted expenses per inpatient day in the US, with mean cost as mean, and most and least expensive states as minimum and maximum
usual_care	USA	c_I_noVent	dollars	2020USD, per day	4179	3343.2	5014.8	Uniform	Assume 20% uniform distribution	https://journals.lww.com/ccmjournal/Abstract/2005/06000/Daily_cost_of_an_intensive_care_unit_day__The.13.aspx	Empirical study calculating mean costs after stabilization, estimated from 253 US hospitals with 51009 patients, 2005
usual_care	USA	c_I_vent	dollars	2020USD, per day	5209	4167.2	6250.8	Uniform	Assume 20% uniform distribution	https://journals.lww.com/ccmjournal/Abstract/2005/06000/Daily_cost_of_an_intensive_care_unit_day__The.13.aspx	Empirical study calculating mean costs after stabilization, estimated from 253 US hospitals with 51009 patients, 2005
usual_care	USA	c_Healthcare	dollars	2020USD, per year	12101	9680.8	14521.2	Uniform	Assume 20% uniform distribution	https://meps.ahrq.gov/mepstrends/hc_use/	Mean healthcare expenditure per person per year for people aged 65+. Based on the US Medical Expenditure Panel Survey 1996-2017
usual_care	USA	c_recovery	dollars	2020USD, per person, per 6 months	3675	2940	4410	Uniform	Assume 20% uniform distribution	https://www.zorginstituutnederland.nl/actueel/nieuws/2020/07/13/zorginstituut-adviseert-tijdelijk-ruimere-vergoeding-paramedische-herstelzorg-voor-patienten-met-ernstige-covid-19	Costs estimated based on mean expected recovery needs (Dutch National Health Authority: 30 sessions physiotherapy, 5 hours occupational therapy, 4 hours dietician) and US estimated prices (Physical therapy $75/h, Occupational therapy $225/h, Dietician $70/h)
usual_care	USA	p_H	probability	73	0.834956	15182	3001	Beta		https://www.bmj.com/content/bmj/369/bmj.m1985.full.pdf	Probability to be admitted only to the hospital ward, but not the ICU. Based on a multicenter observational cohort from the UK
usual_care	USA	p_IC_notrt	probability	73	0.165044	3001	15182	Beta		https://www.bmj.com/content/bmj/369/bmj.m1985.full.pdf	Probability to be admitted to the ICU. Based on a multicenter observational cohort from the UK	This value is copied to the Rx sheet and has the parameters name p_IC. However, we need to give it a different name here to ensure no issues in the PSA code
usual_care	USA	p_R_IC_D	probability	73	0.449	1346	1655	Beta		https://www.bmj.com/content/bmj/369/bmj.m1985.full.pdf	Conditional on complete follow up, died while being on the ICU during hospital stay study. Used to calculated together with the deaths from the hospital admission the deads during the using.
usual_care	USA	p_R_H_D	probability	73	0.343	6902	13231	Beta		https://www.bmj.com/content/bmj/369/bmj.m1985.full.pdf	Conditional on complete follow up, died while being in the hospital ward during hospital stay study.
usual_care	USA	p_R_IC_D_vent	probability	73	0.544	903	755	Beta		https://www.bmj.com/content/bmj/369/bmj.m1985.full.pdf	Conditional on complete follow up, died while being on the ICU during hospital stay study, for the group receiving mechanical ventilation
usual_care	USA	p_R_IC_D_novent	probability	73	0.339	455	888	Beta		https://www.bmj.com/content/bmj/369/bmj.m1985.full.pdf	Conditional on complete follow up, died while being on the ICU during hospital stay study, for the group receiving no mechanical ventilation
usual_care	USA	p_men	probability	probability	0.599414	12068	20133	Beta		https://www.bmj.com/content/bmj/369/bmj.m1985.full.pdf	Proportion of population that is male, in study upon which transition probabilities are based. Based on a Multicenter observational cohort study.
usual_care	USA	p_vent	probability	probability	0.552483	1658	1343	Beta		https://www.bmj.com/content/bmj/369/bmj.m1985.full.pdf	Probability someone in the ICU requires mechanical ventilation. Based on a Multicenter observational cohort study from the UK.
usual_care	USA	u_D	utility	0	0	0	0	NA		NA	Utility of being dead is 0
usual_care	USA	u_H	utility	1	0.5	0.25	0.88	Triangular		https://papers.ssrn.com/sol3/papers.cfm?abstract_id=3586694	Utility of being in the hospital ward
usual_care	USA	u_I	utility	1	0.05	0	0.25	Triangular		https://papers.ssrn.com/sol3/papers.cfm?abstract_id=3586694	Utility of being in the ICU; Based EQ-5D Index Scores collected from the U.S. Medical Expenditure Panel Survey (MEPS).
usual_care	USA	u_R_H	utility	1	0.88	41300	5631	Beta		https://www.ncbi.nlm.nih.gov/pmc/articles/PMC2634296/	Utility of having recovered from the hospital ward. Reverts back to the utility of the general population. We assumed the U.S. population average was 0.88 QALYs
usual_care	USA	u_R_IC	utility	1	0.677	0.956981	0.45658	Beta	Used beta_param function Dampack to calculate shape1 and shape 2	https://ccforum.biomedcentral.com/articles/10.1186/cc8848	Utility after recovery from the ICU, assessed using the EuroQOL-5D tool. Based on a prospective study on utility 5 years post intensive care treatment. Mean = 0.677 and SD = 0.301. Our assumption is that COVID-19 post-ICU patients experience the same quality of life as the general post-ICU population
usual_care	USA	e_H	effect	1	1	1	1	NA		NA	Utility of being alive is 1
usual_care	USA	e_R_IC	effect	1	1	1	1	NA		NA	Utility of being alive is 1
usual_care	USA	e_R_H	effect	1	1	1	1	NA		NA	Utility of being alive is 1
usual_care	USA	e_D	effect	0	0	0	0	NA		NA	Utility of being dead is 0
usual_care	USA	p_Private_insurance	probability	probability	0.661724	217780	111330	Beta	We do not include uninsured patients as we have a elderly population. 0.673 reported in tabel 1 but we exlcudde the uninsured	https://www.census.gov/library/publications/2019/demo/p60-267.html	Probability someone has private health insurance, conditional on having health insurance. As reported by the United States Census Bureau, November 2018, based on information collected in the Current Population Survey Annual Social and Economic Supplement and the American Community Survey.

## Sheet: Rx
Treatment	Country	Param	Unit	Unit_amount	Med	Lo_alpha	Hi_beta	Distribution	Assumption	source	description	remarks_and_questions
All	All	c_RCT_fixed	2020USD	dollar	1.02765e+07	8.22117e+06	1.23318e+07	Uniform	Assum 20% uniform distribution	doi:10.1001/jamainternmed.2018.3931	Estimated cost of running a new RCT. Based on a review of 59 novel therapeutic drugs using annual summary reports from the FDA Center for Drug Evaluation and Research, 2016. The median cost of these trials was 19 Million USD (10.3 in 2020USD). Considering that this was the median cost for trials up to 26 weeks, and our RCT is much shorter (3 months), we adjust the fixed cost to a 0.5 proportion o…
All	All	c_RCT_ppo	2020USD	dollar	8670	6936	10404	Uniform	Assum 20% uniform distribution	https://journals.sagepub.com/doi/abs/10.1177/1740774520907609	Estimated per patient cost of running a new RCT, based on the mean cost per person included in both government and industry funded trials across 21 sites, converted to 2020 USD
All	All	wtp	2020USD	dollar	100000			NA		https://pdfs.semanticscholar.org/ca63/720f6a0148d0b4d869831823d2fc5c98de62.pdf	Willingness to pay level for the US. Based on Neumann et al 2014.
All	All	t_Die_mj	number	days	14			NA		https://www.bmj.com/content/bmj/369/bmj.m1985.full.pdf	Number of days in which the majority of patients dies, based on the cohort study by Docherty et al.
All	All	p_Die_1	proportion		0.8			NA		https://www.bmj.com/content/bmj/369/bmj.m1985.full.pdf	Proportion of patients that dies in the first timeperiod (majority), based on the cohort study
All	All	p_Die_2	proportion		0.2			NA		https://www.bmj.com/content/bmj/369/bmj.m1985.full.pdf	Proportion of patients that dies in the first timeperiod (majority), based on the cohort study
All	All	p_IC	probability		0.165044	3001	15182	Beta		https://www.bmj.com/content/bmj/369/bmj.m1985.full.pdf	Probability to be admitted to the ICU. Based on a multicenter observational cohort from the UK
All	All	c_Trt_private	2020USD	per dose	4065	2710	5420	Triangular		https://www.drugs.com/price-guide/actemra	Based on the price for Tocilizumab, the most frequently used treatment option in our cumulative meta analysis. The cost is held constant throughout the model to prevent introducing heterogeneity that distorts the CEA and VOI outcome findings for monoclonal antibodies as a group; dose of 400 mg–800 mg at a cost of $542 for a supply of 4 milliliters (20 mg/mL); Last updated 2 April 2023
All	All	c_Trt_public	2020USD	per dose	4065	2710	5420	Triangular		https://www.drugs.com/price-guide/actemra	Based on the price for Tocilizumab, the most frequently used treatment option in our cumulative meta analysis. The cost is held constant throughout the model to prevent introducing heterogeneity that distorts the CEA and VOI outcome findings for monoclonal antibodies as a group; dose of 400 mg–800 mg at a cost of $542 for a supply of 4 milliliters (20 mg/mL); Last updated 2 April 2023
All	All	n_Trt	number		1	1	2	Triangular		https://www-nejm-org.eur.idm.oclc.org/doi/full/10.1056/NEJMoa2100433	Based on the price for Tocilizumab, the most frequently used treatment option in our cumulative meta analysis. The cost is held constant throughout the model to prevent introducing heterogeneity that distorts the CEA and VOI outcome findings for monoclonal antibodies as a group
All	All	n_days_timespan1	number		73			NA		https://www-nejm-org.eur.idm.oclc.org/doi/full/10.1056/NEJMoa2100433
All	All	rr_D_Trt_timespan2	RR	21-73 days	1			NA		https://www-nejm-org.eur.idm.oclc.org/doi/full/10.1056/NEJMoa2100433
All	All	n_days_timespan2	number		0			NA		https://www-nejm-org.eur.idm.oclc.org/doi/full/10.1056/NEJMoa2100433
All	All	t_hr_D_Trt	number		0			NA		https://www-nejm-org.eur.idm.oclc.org/doi/full/10.1056/NEJMoa2100433
All	All	LOS_noTrt	number of days	days	19	15	23	Triangular		https://www.thelancet.com/action/showPdf?pii=S0140-6736%2821%2900676-0
All	All	LOS_Trt	number of days	days	28	22	34	Triangular		https://www.thelancet.com/action/showPdf?pii=S0140-6736%2821%2900676-0

## Sheet: transition probabilities
Calculating transition probabilities
	ICU		Dead with censoring			Dead without censoring, assume if still in hospital after 2 cycles = alive
Alive	826		0.536996			0.448683
Dead	958
Hospital	1217
Total	3001		1611.52			1346.5
	ICU - Vent		Dead with censoring			Dead without censoring, assume if still in hospital after 2 cycles = alive
Alive	276		0.691275			0.544495
Dead	618
Hospital	764
Total	1658		1146.13			902.772
	ICU - no Vent		Dead with censoring			Dead without censoring, assume if still in hospital after 2 cycles = alive
Alive	550		0.382022			0.338558
Dead	340
Hospital	453
Total	1343		513.056			454.684
	Hospital		Dead with censoring			Dead without censoring, assume if still in hospital after 2 cycles = alive
Alive	8199		0.386486			0.342798
Dead	5165
Hospital	6769
Total	20133		7781.12			6901.55

## Sheet: conversion USD
Conversion to 2020 USD
https://www.usinflationcalculator.com

## Sheet: policy_notes
source-label	date	decision	link	treatment	population	comment						https://www.accessdata.fda.gov/scripts/cder/daf/index.cfm?event=reportsSearch.process
FDA	2020_11_09	EUA	https://www.fda.gov/news-events/press-announcements/coronavirus-covid-19-update-fda-authorizes-monoclonal-antibody-treatment-covid-19	bamlanivimab	outpatient	population: at risk for hospitalization, exclude. NOT authorized for hospitalized patients
FDA	2020_11_19	EUA	https://www.fdanews.com/articles/203766-fda-revises-olumiant-eua-for-treating-covid-19	baricitinib	hospitalized	approval if given together with Remdesivir
FDA	2020_11_21	EUA	https://www.fda.gov/news-events/press-announcements/coronavirus-covid-19-update-fda-authorizes-monoclonal-antibodies-treatment-covid-19	casirivimab and imdevimab	outpatient	(Regeneron); Not authorized for in hospital use
FDA	2021_02_09	EUA	https://www.fda.gov/news-events/press-announcements/coronavirus-covid-19-update-fda-authorizes-monoclonal-antibodies-treatment-covid-19-0	bamlanivimab and etesivimab	outpatient	population: at risk for hospitalization, exclude. NOT authorized for hospitalized patients
FDA	2021_04_16	EUA revoked	https://www.fda.gov/news-events/press-announcements/coronavirus-covid-19-update-fda-revokes-emergency-use-authorization-monoclonal-antibody-bamlanivimab	bamlanivimab	outpatient	population: at risk for hospitalization, exclude.
FDA	2021_05_2021	EUA	https://www.fda.gov/news-events/press-announcements/coronavirus-covid-19-update-fda-authorizes-additional-monoclonal-antibody-treatment-covid-19	sotrovimab	outpatient	population: at risk for hospitalization, exclude. NOT authorized for hospitalized patients
FDA	2021_06_24	EUA	https://www.fda.gov/news-events/press-announcements/coronavirus-covid-19-update-fda-authorizes-drug-treatment-covid-19	tocilizumab	hospitalized	The data supporting this EUA for Actemra are based on four clinical trials. These included one randomized, controlled, open-label, platform trial [Randomised Evaluation of COVID-19 Therapy (RECOVERY)] and three randomized, double-blind, placebo-controlled trials (EMPACTA, COVACTA and REMDACTA). While all four clinical trials contribute to the FDA’s understanding of Actemra for the treatment of CO…
FDA	2021_08_10	Expand EUA	https://www.fda.gov/drugs/drug-safety-and-availability/fda-authorizes-regen-cov-monoclonal-antibody-therapy-post-exposure-prophylaxis-prevention-covid-19	casirivimab and imdevimab	outpatient	population: expanding to risk for hospitalization hospitalized patients
FDA	2022_01_24	Limit use	https://www.fda.gov/news-events/press-announcements/coronavirus-covid-19-update-fda-limits-use-certain-monoclonal-antibodies-treat-covid-19-due-omicron	bamlanivimab and etesivimab; casirivimab and imdevimab	unclear	revised authorization to limit their use to only patients likely to have been infected with a varient susceptible to these treatments
FDA	2022_02_11	EUA	https://www.fda.gov/news-events/press-announcements/coronavirus-covid-19-update-fda-authorizes-new-monoclonal-antibody-treatment-covid-19-retains	bebtelovimab	outpatient	population: at risk for hospitalization, exclude. NOT authorized for hospitalized patients
FDA	2022_02_25	EUA limited	https://www.fda.gov/drugs/drug-safety-and-availability/fda-updates-sotrovimab-emergency-use-authorization	sotrovimab	outpatient	limited to specific areas due to omicron BA.2 variant
FDA	2022_03_25	EUA limited	https://www.fda.gov/drugs/drug-safety-and-availability/fda-updates-sotrovimab-emergency-use-authorization	sotrovimab	outpatient	limited to specific areas due to omicron BA.2 variant
FDA	2022_05_04	EUA revoked	https://www.fda.gov/drugs/drug-safety-and-availability/fda-updates-sotrovimab-emergency-use-authorization	sotrovimab	outpatient	revoked for all areas due to BA.2 variant
FDA	2022_05_10	Approval	https://www.fda.gov/media/143825/download	baricitinib	hospitalized	The approval of Olumiant for adults on May 10, 2022, was supported by data from two phase 3, randomized, double-blind, placebo-controlled clinical trials (COVID I and COVID II). Approval was also supported by a substudy in mechanically ventilated patients and top-line results from an open-label pragmatic study, Randomised Evaluation of COVID-19 Therapy (RECOVERY).
FDA	2022_08_02	Revised EUA	https://www.fdanews.com/articles/203766-fda-revises-olumiant-eua-for-treating-covid-19	baricitinib	hospitalized	previously only if given together with remdesivir; now approved alone
FDA	2022_10_03	Request for EUA	https://www.pmlive.com/pharma_news/inflarx_seeks_fda_authorisation_for_vilobelimab_for_critically_ill_covid-19_patients_1456223	Vilobelimab	hospitalized
FDA	2022_10_27	EUA revision	https://www.fda.gov/media/156151/download	bebtelovimab	outpatient	population: at risk for hospitalization, exclude. NOT authorized for hospitalized patients
FDA	2022_12_21	Approval	https://www.fda.gov/media/150345/download	tocilizumab	hospitalized
FDA	2023_01_26	EUA	https://www.fda.gov/media/154704/download	tixagevimab co-packaged with cilgavimab	outpatient	population: prophylaxis
FDA	2022_11_30	EUA revoked	https://www.fda.gov/drugs/drug-safety-and-availability/fda-announces-bebtelovimab-not-currently-authorized-any-us-region	bebtelovimab
Included treatments in analysis:	no decision	EUA	Approval
Vilobelimab	none
Tocilizumab		2021-06-24	2022_12_21	https://www.hcplive.com/view/fda-approves-tocilizumab-covid-19-hospitalized-adults
Sarilumab	none
Itolizumab	none
Mavrilimumab	none
Otilimab	none
Siltuximab	none
Lenzilumab	none
Levilimab	none
Authors	Intervention arm
Vlaar et al	Vilobelimab + usual care
Hermine et al	TCZ + usual care
RCT-TCZ study group	TCZ
Stone et al.	TCZ + usual care
Salama et al.	TCZ + usual care
Veiga et al.	TCZ + usual care
REMAP-CAP investigators (Tocilizumab)	TCZ
REMAP-CAP investigators(Sarilumab)	Sarilumab
Soin et al.	TCZ + usual care
Lescure et al. (Sari400mg)	Sarilumab 400mg
Lescure et al. (Sari200mg)	Sarilumab 200mg
Kumar et al.	Itolizumab + usual care
Cremer et al.	Mavrilimumab
Patel et al.	Otilimab + usual care
Boyapati et al. (Sari400mg)	Sarilumab 400mg
Boyapati et al. (Sari200mg)	Sarilumab 200mg
Lomakin et al.	Levilimab + usual care
Declercq et al.	TCZ (incl Anakinra) + usual care
Declercq et al.	Siltuximab (incl. Anakinra) + usual care
Temesgen et al.	Lenzilumab + usual care

## Sheet: MA_input
k_preprint	Sl_no	k_peerrev	Authors	trial_id	Trial_name	location	severity_baseline	percentage_severe	Start_date	End_date	Publ_date	Publ_date_peer	N_enrolled	RX_arm1	n_RXarm1	CTRL_arm	n_CTRL	mort_RXarm1	mort_CTRL	severity	drug	fda_decision	Reported_outcome	IL_6	Preprint	Preprint_link
1	15	14	Rosas et al.	NCT04320615	COVACTA	Canada, Denmark, France, Germany, Italy, Netherlands, Spain, UK and USA	Severe disease based on SpO2 or PaO2/FiO2 levels	68.7	2020-04-03	2020-06-28	2020-09-12	2021-04-22	438	TCZ + CAU	294	Placebo + CAU	144	58	28	severe	Toci	y	Mortality at day 28	y	y	https://www.medrxiv.org/content/10.1101/2020.08.27.20183442v2
2	1	1	Vlaar et al.	NCT04333420	PANAMO	Netherlands	Severe disease based on PaO2/FiO2 level	60	2020-03-31	2020-04-24	2020-09-28	2020-09-28	30	Vilobelimab + CAU	15	CAU	15	2	4	severe	Other	n	Mortality at day 28
3	2	2	Hermine et al.	NCT04331808	CORIMUNO TOCI 1	France	Moderate to severe based on WHO-CPS score without NIV or MV	0	2020-03-31	2020-04-18	2020-10-20	2020-10-20	131	TCZ + CAU	63	CAU	67	7	8	moderate	Toci	n	Mortality at day 28	y
4	3	3	RCT-TCZ-COVID-19 Study Group	NCT04346355	RCT-TCZ	Italy	Moderate based on PaO2/FiO2 level and inflammatory markers, excluded ICU patients	0	2020-03-31	2020-06-11	2020-10-20	2020-10-20	126	TCZ	60	CAU	66	2	1	moderate	Toci	n	Mortality at day 30	y
5	5	4	Salama et al.	NCT04372186	EMPACTA	USA, Brazil, Kenya, Mexico, Peru, South Africa	Moderate based on SpO2, excluded patients on CPAP, BiPAP or MV	26.5	2020-05-14	2020-08-18	2020-10-23	2021-01-07	377	TCZ + CAU	249	Placebo + CAU	128	26	11	moderate	Toci	y	Mortality at day 28	y	y	https://www.medrxiv.org/content/10.1101/2020.10.21.20210203v1
6	12	12	Kumar et al.	CTRI/2020/05/024959	Kumar et al.	India	Moderate to severe based on PaO2/FiO2 levels and inflammatory markers	28.1	2020-05-02	2020-07-07	2020-12-02	2021-04-09	32	Itolizumab + BSC	20	CAU	10	0	3	mod-sev	Other	n	Mortality at 1 month		y	https://www.medrxiv.org/content/10.1101/2020.12.01.20239574v1
7	7	6	REMAP CAP investigators Toci	NCT02735707	REMAP-CAP-TCZ	UK, Netherlands, Australia, New Zealand, Ireland, Saudi Arabia	Critically ill patients	100	2020-03-09	2020-11-19	2021-01-09	2021-02-25	755	TCZ	353	CAU	402	87	134	critical	Toci	n	Mortality at day 30	y	y	https://www.medrxiv.org/content/10.1101/2021.01.07.21249390v2
8	8	7	REMAP CAP investigators Sari	NCT02735707	REMAP-CAP-Sarilumab	UK, Netherlands, Australia, New Zealand, Ireland, Saudi Arabia	Critically ill patients	100	2020-03-09	2020-11-19	2021-01-09	2021-02-25	450	Sarilumab	48	CAU	402	11	134	critical	Other	n	Mortality at day 30	y	y	https://www.medrxiv.org/content/10.1101/2021.01.07.21249390v2
9	6	5	Veiga et al.	NCT04403685	TOCIBRAS	Brazil	Severe or critical with evidence of pulmonary infiltrates + supplemental oxygen	48.1	2020-05-08	2020-07-17	2021-01-20	2021-01-20	129	TCZ + CAU	65	CAU	64	14	6	severe	Toci	n	Mortality at day 28	y
10	16	15	Recovery Collaborative Group	NCT04381936	RECOVERY	UK	Severe disease based on hypoxia and evidence of systemic inflammation	54.6	2020-04-23	2021-01-24	2021-02-11	2021-05-01	4116	TCZ + CAU	2022	CAU	2094	621	729	severe	Toci	y	Mortality at day 28	y	y	https://www.medrxiv.org/content/10.1101/2021.02.11.21249258v1
11	9	8	Soin et al.	CTRI/2020/05/025369	COVINTOC	India	Moderate to severe based on respiratory rate or SpO2, or presence of ARDS/septic shock	57	2020-05-30	2020-08-31	2021-03-04	2021-03-04	179	TCZ + CAU	91	CAU	88	11	15	mod-sev	Toci	n	Mortality at day 28	y
12	10	9	Lescure et al. Sari400	NCT04327388	Lescure et al. Sari400	Argentina, Brazil, Canada, Chile, France, Germany, Israel, Italy, Japan, Russia, Spain	Severe group and critical group based on type of oxygen supplementation and need for ICU	25.3	2020-03-28	2020-07-03	2021-03-04	2021-03-04	257	Sarilumab 400mg	173	Placebo	84	14	7	sev-crirtical	Other	n	Mortality at day 28	y
13	11	10	Lescure et al. Sari200	NCT04327388	Lescure et al. Sari200	Argentina, Brazil, Canada, Chile, France, Germany, Israel, Italy, Japan, Russia, Spain	Severe group and critical group based on type of oxygen supplementation and need for ICU	26.7	2020-03-28	2020-07-03	2021-03-04	2021-03-04	243	Sarilumab 200mg	159	Placebo	84	16	7	sev-critical	Other	n	Mortality at day 28	y
14	13	11	Cremer et al.	NCT04399980; NCT04492514 ; NCT04463004	MASH-COVID	USA	Moderate to severe based on hypoxia and inflammatory markers	50	2020-05-28	2020-09-15	2021-03-17	2021-03-17	40	Mavrilimumab	21	Placebo	19	1	3	mod-sev	Other	n	Mortality at day 28
15	14	13	Patel et al.	NCT04376684	OSCAR	Argentina, Belgium, Brazil, Canada, Chile, France, India, Japan, Mexico, Netherlands, Peru, Poland, Russia, South Africa, Spain, UK and USA	Moderate to severe disease based on hypoxemia and markers of systematic inflammation	100	2020-05-28	2021-01-13	2021-04-17	2021-04-17	793	Otilimab + SOC	395	Placebo + CAU	398	64	74	mod-sev	Other	n	Mortality at day 28		y	https://www.medrxiv.org/content/10.1101/2021.04.14.21255475v1
16	22	16	Temesgen et al.	NCT04351152	LIVE AIR	USA and Brazil	Moderate based on oxygen saturation	41	2020-05-05	2021-01-27	2021-05-05	2021-05-05	479	Lenzilumab + supportive care	236	Placebo + CAU	243	24	34	moderate	Other	n	Mortality at day 28		y	https://www.medrxiv.org/content/10.1101/2021.05.01.21256470v1
17	17	17	Boyapati et al. Sari400	NCT04315298	Boyapati et al. Sari400	USA	Severe disease	71.9	2020-03-18	2020-07-01	2021-09-08	2021-09-08	270	Sarilumab 400mg	180	Placebo	90	42	19	severe	Other	n	Mortality at day 29	y
18	18	18	Boyapati et al.Sari200	NCT04315298	Boyapati et al.Sari200	USA	Severe disease	72.9	2020-03-18	2020-07-01	2021-09-08	2021-09-08	277	Sarilumab 200mg	187	Placebo	90	55	19	severe	Other	n	Mortality at day 29	y
19	19	19	Lomakin et al.	NCT04397562	CORONA	Russia	Severe disease based on the presence of one of many criteria defined in the protocol	0	2020-04-29	2020-08-03	2021-09-29	2021-09-29	206	LVL + SOC	103	Placebo + CAU	103	4	4	severe	Other	n	Mortality at day 30
20	20	20	Declereq et al. Toci	NCT04330638	COV-AID-TCZ	Belgium	Severe based on hypoxia & PaO2/FiO2 levels with signs of cytokine release syndrome	49.5	2020-04-04	2020-12-06	2021-10-29	2021-10-29	231	Tocilizumab (incl Anakinra) + CAU	113	Anakinra + CUA	118	13	14	severe	Toci	n	Mortality at day 28	y
21	21	21	Declereq et al. Siltux	NCT04330638	COV-AID-Siltux	Belgium	Severe based on hypoxia & PaO2/FiO2 levels with signs of cytokine release syndrome	49.5	2020-04-04	2020-12-06	2021-10-29	2021-10-29	229	Siltuximab (Incl Anakinra) + CAU	111	Anakinra + CUA	118	16	14	severe	Other	n	Mortality at day 28	y
22	4	22	Stone et al.	NCT04356937	BACC BAY	USA	Moderate pneumonia, none ventilated at baseline	4.5	2020-04-20	2020-07-13	2021-12-10	2021-12-10	242	TCZ + CAU	161	Placebo + CAU	81	9	3	moderate	Toci	n	Mortality at day 28	y

## Sheet: FDA_MA_input
Sl_no	Trial_name	Authors	Start_date	End_date	Publ_date	N_enrolled	RX_arm1	n_RXarm1	CTRL_arm	n_CTRL	Reported_outcome	mort_RXarm1	mort_CTRL	severity	percentage_severe	drug	fda_decision
2	COVACTA	Rosas et al.	2020-04-03	2020-06-28	2020-09-12	438	TCZ + CAU	294	Placebo + CAU	144	Mortality at day 28	58	28	severe	68.7	Toci	y
5	EMPACTA	Salama et al.	2020-05-14	2020-08-18	2020-10-23	377	TCZ + CAU	249	Placebo + CAU	128	Mortality at day 28	26	11	moderate	26.5	Toci	y
3	RECOVERY	Recovery Collaborative Group	2020-04-23	2021-01-24	2021-02-11	4116	TCZ + CAU	2022	CAU	2094	Mortality at day 28	621	729	severe	54.6	Toci	y
23	REMDACTA	Rosas et al.	2020-06-16	2021-03-08	2021-10-05	649	TCZ + Remdesivir + CAU	434	TCZ + Placebo + CAU	215	Mortality at day 28	78	42	severe	46.5	Toci	y

## Sheet: severity
Authors	p_severe	n_study	n_severe	n_cum	n_severe_cum	p_severe_cum
Vlaar et al	60	30	18	30	18	0.6
Hermine et al	100	131	131	161	149	0.925466
RCT-TCZ study group	100	126	126	287	275	0.958188
Stone et al.			0	287	275	0.958188
Salama et al.			0	287	275	0.958188
Veiga et al.			0	287	275	0.958188
REMAP-CAP investigators (Tocilizumab)	100	755	755	1042	1030	0.988484
REMAP-CAP investigators(Sarilumab)	100	450	450	1492	1480	0.991957
Soin et al.			0	1492	1480	0.991957
Lescure et al. (Sari400mg)	26	257	66.82	1749	1546.82	0.884403
Lescure et al. (Sari200mg)	26	243	63.18	1992	1610	0.808233
Kumar et al.	28.1	32	8.992	2024	1618.99	0.799897
Cremer et al.	50	40	20	2064	1638.99	0.794085
Patel et al.	100	793	793	2857	2431.99	0.85124
Rosas et al.			0	2857	2431.99	0.85124
RECOVERY group	54.6	4116	2247.34	6973	4679.33	0.671064
Boyapati et al. (Sari400mg)	72.4	270	195.48	7243	4874.81	0.673037
Boyapati et al. (Sari200mg)	72.4	277	200.548	7520	5075.36	0.674914
Lomakin et al.	98.5	206	202.91	7726	5278.27	0.683182
Declercq et al.			0	7726	5278.27	0.683182
Declercq et al.			0	7726	5278.27	0.683182
Temesgen et al.			0	7726	5278.27	0.683182
* NA is empty
* Ignores those studies that are unknown and continues % of last observed value
